# Supplementary material for: Dual biotic stressors shape volatile organic compound emission patterns in pome fruit trees
Source: Plant Signal Behav. 2026 Jul 9;21(1):2700902. doi: 10.1080/15592324.2026.2700902 (PMC13353780; doi:10.1080/15592324.2026.2700902)
Supplement: Supplementary Table S1A_B.xlsx [file KPSB_A_2700902_SM3019.xlsx]

## Sheet: Table S1A_Apple
Table S1A. Mean relative percentage ( ± SD) of volatile compounds identified in the headspace samples of healthy and infected apple trees with Ca. P. mali exposed to male and female H. halys.
VOCs Nr.	Volatile organic compound	RI	Infested apple trees with BMSB			Infected apple trees with AP + BMSB
			Control	BMSB ♂	BMSB ♀	AP	AP + BMSB ♂	AP + BMSB ♀
VOC1	Toluene	762	0.6 ± 0.57	0.15 ± 0.09	0.11 ± 0.06	0.25 ± 0.16	0.11 ± 0.04	0.09 ± 0.02
VOC2	Hexanal	801	0.38 ± 0.32	1.21 ± 0.79	1.05 ± 0.85	0.43 ± 0.27	0.51 ± 0.37	0.91 ± 0.4
VOC3	(E)-2-Hexenal	849	0.09 ± 0.08	0.24 ± 0.23	0.06 ± 0.05	0.09 ± 0.07	0.31 ± 0.21	0.6 ± 0.56
VOC4	(Z)-3-Hexen-1-ol	853	3.28 ± 1.82	3.41 ± 2.46	6.08 ± 2.37	7.75 ± 3.7	5.7 ± 3.41	6.95 ± 2.66
VOC5	m-Xylene	867	0.52 ± 0.51	0.21 ± 0.1	0.17 ± 0.08	0.42 ± 0.29	0.18 ± 0.06	0.16 ± 0.1
VOC6	1-Nonene	892	0.05 ± 0.04	0.09 ± 0.06	0.08 ± 0.06	0.07 ± 0.02	0.04 ± 0.03	0.07 ± 0.04
VOC7	Heptanal	902	tr	0.22 ± 0.18	0.14 ± 0.13	0.09 ± 0.07	0.07 ± 0.04	0.12 ± 0.03
VOC8	(Z)-2-Heptenal	955	nd	0.12 ± 0.10	0.22 ± 0.16	tr	0.11 ± 0.09	0.14 ± 0.13
VOC9	Benzaldehyd	958	0.56 ± 0.48	0.57 ± 0.42	0.51 ± 0.18	0.55 ± 0.26	0.27 ± 0.19	0.17 ± 0.14
VOC10	6-methyl-5-Hepten-2-one	987	0.11 ± 0.07	0.67 ± 0.45	0.64 ± 0.5	0.42 ± 0.13	0.49 ± 0.14	0.74 ± 0.35
VOC11	Pseudocumene	993	0.09 ± 0.04	0.03 ± 0.02	tr	0.05 ± 0.04	tr	tr
VOC12	Decane	1000	0.28 ± 0.12	0.29 ± 0.18	0.23 ± 0.12	0.21 ± 0.17	0.15 ± 0.08	0.15 ± 0.02
VOC13	Octanal	1004	0.17 ± 0.15	0.18 ± 0.16	0.62 ± 0.61	0.36 ± 0.21	0.39 ± 0.18	0.41 ± 0.28
VOC14	(Z)-3-Hexen-1-ol acetate	1011	62.44 ± 8.9	39.44 ± 9.24	44.09 ± 5.3	48.88 ± 7.18	38.58 ± 8.87	46.02 ± 5.43
VOC15	4-Hexen-1-ol acetate	1014	1.31 ± 1.12	0.82 ± 0.69	0.58 ± 0.45	1.18 ± 1.08	0.46 ± 0.39	0.89 ± 0.24
VOC16	Acetic acid hexyl ester	1015	0.8 ± 0.42	0.82 ± 0.62	0.65 ± 0.41	0.61 ± 0.34	0.58 ± 0.19	1.32 ± 0.67
VOC17	p-Cymene	1025	0.15 ± 0.12	0.27 ± 0.18	0.07 ± 0.03	0.08 ± 0.05	0.04 ± 0.02	0.04 ± 0.02
VOC18	3-Cyclohexen-1-ol acetate	1027	1.19 ± 1.05	0.43 ± 0.31	0.36 ± 0.23	0.36 ± 0.32	0.19 ± 0.12	0.58 ± 0.42
VOC19	Benzyl alcohol	1034	0.12 ± 0.11	0.21 ± 0.08	0.25 ± 0.16	0.23 ± 0.18	0.21 ± 0.19	0.28 ± 0.05
VOC20	Phenylacetaldehyd	1043	0.15 ± 0.14	0.34 ± 0.27	0.18 ± 0.08	0.27 ± 0.25	0.08 ± 0.06	0.1 ± 0.01
VOC21	β-Ocimene	1049	0.32 ± 0.29	1.01 ± 0.92	1.33 ± 1.11	0.21 ± 0.14	0.68 ± 0.48	0.76 ± 0.29
VOC22	Acetophenone	1065	0.16 ± 0.1	0.22 ± 0.14	0.17 ± 0.14	0.25 ± 0.1	0.12 ± 0.05	0.11 ±0.02
VOC23	(Z)-Linalool oxide	1073	nd	tr	0.05 ± 0.04	nd	nd	nd
VOC24	(E)-Linalool oxide (furanoid)	1088	nd	0.06 ± 0.05	0.11 ± 0.1	nd	tr	tr
VOC25	Linalool	1099	tr	1.98 ± 1.1	2.9 ± 1.76	1.23 ± 0.57	2.17 ± 1.26	2.13 ± 1.03
VOC26	Undecane	1100	1.13 ± 0.8	0.12 ± 0.6	0.21 ± 0.19	0.18 ± 0.16	0.08 ± 0.07	0.2 ± 0.14
VOC27	Nonanal	1104	1.96 ± 1.17	5.03 ± 2.89	5.45 ± 2.43	3.02 ± 1.05	3.29 ± 1.51	3.81 ± 0.58
VOC28	4,8-Dimethyl-1(E),3,7-nonatriene	1117	1.44 ± 1.31	8.38 ± 4.1	6.54 ± 3.66	2.27 ± 2.15	5.5 ± 1.48	2.95 ± 1.44
VOC29	(Z)-3-Hexenyl butyrate	1187	0.13 ± 0.12	0.38 ± 0.36	0.31 ± 0.3	0.17 ± 0.15	0.3 ± 0.22	0.54 ± 0.12
VOC30	Methyl salicylate	1194	4.62 ± 2.91	5.93 ± 4.06	3.91 ± 2.59	12.6 ± 4.79	8.62 ± 3.44	8.24 ± 3.67
VOC31	Dodecane	1200	0.16 ± 0.04	0.27 ± 0.02	0.11 ± 0.05	0.18 ± 0.1	0.31 ± 0.25	0.13 ± 0.07
VOC32	Decanal	1206	1.46 ± 1.04	4.11 ± 2.75	4.61 ± 2.85	2.6 ± 0.91	2.32 ± 0.8	3.13 ± 0.82
VOC33	(Z)-3-Hexenyl-α-methylbutyrate	1233	0.04 ± 0.03	0.09 ± 0.08	0.09 ± 0.07	0.03 ± 0.02	0.04 ± 0.03	0.16 ± 0.08
VOC34	Nonanoic acid	1272	0.09 ± 0.03	0.17 ± 0.07	0.16 ± 0.07	0.08 ± 0.07	0.24 ± 0.06	0.32 ± 0.14
VOC35	Indole	1294	tr	0.26 ± 0.14	0.18 ± 0.13	0.03 ± 0.02	0.49 ± 0.36	0.27 ± 0.17
VOC36	Tridecane	1300	1.66 ± 0.73	4.8 ± 3.79	1.83 ± 0.81	2.12 ± 1.11	5.8 ± 3.6	3.1 ± 1.67
VOC37	Undecanal	1307	0.16 ± 0.12	0.39 ± 0.24	0.37 ± 0.18	0.25 ± 0.08	0.2 ± 0.06	0.25 ± 0.05
VOC38	Unknown01	1326	0.09 ± 0.08	0.16 ± 0.15	0.1 ± 0.06	0.19 ± 0.17	0.12 ± 0.09	0.06 ± 0.04
VOC39	4,6-dimethyl-Dodecane	1327	0.09 ± 0.03	0.04 ± 0.02	0.04 ± 0.03	0.07 ± 0.03	0.05 ± 0.04	tr
VOC40	α-Cubebene	1352	0.03 ± 0.02	tr	tr	tr	tr	tr
VOC41	1-Tetradecane	1392	0.16 ± 0.15	0.31 ± 0.19	0.3 ± 0.19	0.25 ± 0.12	0.2 ± 0.08	0.15 ± 0.04
VOC42	Tetradecane	1400	0.15 ± 0.08	0.17 ± 0.09	0.07 ± 0.06	0.18 ± 0.06	0.13 ± 0.03	0.08 ± 0.01
VOC43	Dodecanal	1410	0.13 ± 0.12	0.26 ± 0.1	0.25 ± 0.1	0.18 ± 0.06	0.1 ± 0.09	0.16 ± 0.03
VOC44	α-Bergamotene	1417	nd	nd	0.03 ± 0.01	nd	nd	0.03 ± 0.01
VOC45	β-Caryophyllene	1423	1.28 ± 1.06	1.6 ± 0.89	1.7 ± 1.33	0.78 ± 0.6	1.75 ± 0.97	2.36 ± 1.26
VOC46	β-Copaene	1432	0.08 ± 0.05	0.03 ± 0.02	0.05 ± 0.04	0.03 ± 0.01	tr	tr
VOC47	Cadina-3,5-diene	1450	0.03 ± 0.01	nd	tr	tr	nd	nd
VOC48	Geranylaceton	1454	0.29 ± 0.27	1.63 ± 0.59	1.26 ± 0.86	1.09 ± 0.39	1.07 ± 0.42	1.71 ± 0.61
VOC49	2,6,10-Trimethyltridecane	1463	0.06 ± 0.03	0.06 ± 0.04	0.03 ± 0.02	0.05 ± 0.04	0.03 ± 0.02	tr
VOC50	(Z)-Muurola-4(15),5-diene	1467	0.18 ± 0.09	0.04 ± 0.03	0.07 ± 0.04	0.04 ± 0.02	0.03 ± 0.02	0.03 ± 0.02
VOC51	2,6-di-tert-Butylquinone	1469	0.82 ± 0.32	0.54 ± 0.53	0.32 ± 0.25	0.63 ± 0.19	0.39 ± .034	0.26 ± 0.15
VOC52	γ-Muurolene	1480	0.04 ± 0.02	0.03 ± 0.01	0.03 ± 0.02	tr	tr	0.05 ± 0.04
VOC53	Germacrene D	1485	0.21 ± 0.14	0.07 ± 0.04	0.1 ± 0.09	0.04 ± 0.01	0.08 ± 0.06	0.1 ± 0.04
VOC54	(Z,E)-α-Farnesene	1496	0.4 ± 0.28	0.37 ± 0.29	0.27 ± 0.26	0.11 ± 0.07	0.66 ± 0.21	0.23 ± 0.17
VOC55	Pentadecane	1500	0.13 ± 0.07	0.15 ± 0.04	0.1 ± 0.05	0.16 ± 0.06	0.09 ± 0.04	0.07 ± 0.03
VOC56	α-Farnesene	1510	4.64 ± 2.66	4.89 ± 2.77	4.86 ± 3.2	2.76 ± 2.1	11.68 ± 6.38	4.07 ± 2.78
VOC57	Calamenene	1527	0.13 ± 0.11	0.05 ± 0.03	tr	0.07 ± 0.05	0.04 ± 0.03	0.03 ± 0.02
VOC58	α-Cadinene	1542	0.03 ± 0.02	nd	tr	nd	nd	nd
VOC59	α-Calacorene	1547	0.05 ± 0.04	tr	0.04 ± 0.02	tr	tr	tr
VOC60	(Z)-3-Hexen-1-ol benzoate	1572	0.58 ± 0.46	0.5 ± 0.33	0.26 ± 0.17	0.85 ± 0.39	0.88 ± 0.47	0.63 ± 0.1
VOC61	Hexyl benzoate	1580	tr	tr	tr	tr	0.06 ± 0.03	0.03 ± 0.02
VOC62	Hexadecane	1600	0.14 ± 0.13	0.14 ± 0.12	0.11 ± 0.1	0.16 ± 0.12	0.07 ± 0.06	0.05 ± 0.03
VOC63	Hexanoic acid, 3,5,5-trimethyl-, 2-ethylhexyl ester	1658	0.12 ± 0.1	0.42 ± 0.09	0.15 ± 0.13	0.22 ± 0.14	0.22 ± 0.14	0.09 ± 0.01
VOC64	Cadalene	1679	0.03 ± 0.02	nd	tr	tr	tr	nd
VOC65	3,5-di-tert-Butyl-4-hydroxybenzaldehyde	1772	0.61 ± 0.53	0.79 ± 0.59	0.7 ± 0.49	0.49 ± 0.17	0.38 ± 0.23	0.37 ± 0.3
VOC66	Octadecane	1800	0.06 ± 0.04	0.07 ± 0.05	0.03 ± 0.02	0.06 ± 0.04	0.04 ± 0.01	tr
VOC67	Nonadecane	1900	0.04 ± 0.01	0.05 ± 0.03	tr	0.03 ± 0.02	tr	nd
VOC68	Hexadecanoic acid methyl ester	1930	0.07 ± 0.02	0.18 ± 0.09	0.03 ± 0.01	0.12 ± 0.03	0.07 ± 0.03	0.17 ± 0.1
tr, traces < 0.03%; nd, not detected.

## Sheet: Table S1B_Pear
Table S1B. Mean relative percentage ( ± SD) of volatile compounds identified in the headspace samples of healthy and infected pear trees with Ca. P. pyri exposed to male and female H. halys.
VOCs Nr.	Volatile organic compound	RI	Infested pear trees with BMSB			Infected pear trees with PD + BMSB
			Control	BMSB ♂	BMSB ♀	PD	PD + BMSB ♂	PD + BMSB ♀
VOC1	Hexanal	801	0.41 ± 0.21	0.61 ± 0.55	0.75 ± 0.49	0.29 ± 0.18	0.52 ± 0.06	0.91 ± 0.34
VOC2	(E)-2-Hexenal	849	tr	0.13 ± 0.1	0.12 ± 0.11	0.07 ± 0.06	0.14 ± 0.09	0.25 ± 0.19
VOC3	(Z)-3-Hexen-1-ol	853	5.19 ± 2.75	5.2 ± 4.6	4.65 ± 3.66	12.19 ± 4.93	12.25 ± 4.23	9.03 ± 2.27
VOC4	m-Xylene	867	0.18 ± 0.11	0.17 ± 0.12	0.03 ± 0.02	0.21 ± 0.05	0.12 ± 0.07	0.06 ± 0.05
VOC5	Heptanal	902	0.15 ± 0.1	0.08 ± 0.06	0.09 ± 0.07	0.07 ± 0.06	0.1 ± 0.06	0.16 ± 0.12
VOC6	(E,E)-2,4-Hexadienal	909	0.04 ± 0.03	0.18 ± 0.12	0.06 ± 0.04	0.08 ± 0.07	0.1 ± 0.04	0.06 ± 0.04
VOC7	p-Benzoquinone	918	tr	0.04 ± 0.02	nd	tr	0.03 ± 0.02	nd
VOC8	α-Pinene	932	0.19 ± 0.13	0.13 ± 0.06	0.06 ± 0.03	0.15 ± 0.14	tr	0.06 ± 0.02
VOC9	(Z)-2-Heptenal	955	nd	0.06 ± 0.04	0.14 ± 0.12	nd	tr	0.21 ± 0.19
VOC10	Benzaldehyde	958	0.51 ± 0.22	0.48 ± 0.23	tr	0.25 ± 0.23	0.32 ± 0.14	0.26 ± 0.25
VOC11	4-Oxohex-2-enal	959	0.21 ± 012	1.09 ± 1.04	0.48 ± 0.44	0.39 ± 0.24	0.55 ± 0.22	0.46 ± 0.18
VOC12	6-methyl-5-Hepten-2-one	987	0.54 ± 0.46	0.28 ± 0.2	0.46 ± 0.21	0.25 ± 0.16	0.14 ± 0.11	0.24 ± 0.09
VOC13	β-Myrcene	992	0.13 ± 0.11	0.21 ± 0.12	0.15 ± 0.14	0.17 ± 0.13	0.04 ± 0.01	0.13 ± 0.1
VOC14	Decane	1000	0.27 ± 0.15	0.22 ± 0.17	0.15 ± 0.04	0.2 ± 0.07	0.16 ± 0.06	0.16 ± 0.07
VOC15	(Z)-3-Hexen-1-ol acetate	1011	60.21 ± 14.48	61.66 ± 4.74	53.77 ± 14.97	69.74 ± 6.47	59.81 ± 4.4	52.31 ± 9.65
VOC16	4-Hexen-1-ol acetate	1014	0.86 ± 0.82	1.7 ± 1.47	0.3 ± 0.19	0.61 ± 0.42	0.22 ± 0.2	0.45 ± 0.34
VOC17	Acetic acid hexyl ester	1015	0.45 ± 0.44	0.13 ± 0.1	0.19 ± 0.16	0.33 ± 0.41	0.93 ± 0.26	0.86 ± 0.47
VOC18	Limonene	1028	0.29 ± 0.24	0.35 ± 0.24	0.18 ± 0.16	0.24 ± 0.22	0.05 ± 0.04	0.05 ± 0.02
VOC19	Benzyl alcohol	1034	tr	tr	tr	0.07 ± 0.03	nd	tr
VOC20	(Z)-β-Ocimene	1038	0.07 ± 0.05	0.04 ± 0.01	0.08 ± 0.05	0.03 ± 0.02	tr	0.03 ± 0.02
VOC21	β-Ocimene	1049	2.73 ± 2.61	2.74 ± 2.35	9.36 ± 3.03	0.12 ± 0.11	1.52 ± 1.46	3.69 ± 3.34
VOC22	Acetophenone	1065	0.2 ± 0.07	0.2 ± 0.07	0.14 ± 0.03	0.11 ± 0.1	0.17 ± 0.03	0.18 ± 0.04
VOC23	Linalool oxide	1073	nd	tr	0.04 ± 0.02	nd	nd	tr
VOC24	(E)-Linalool oxide (furanoid)	1088	nd	0.04 ± 0.02	0.24 ± 0.15	nd	nd	tr
VOC25	Methyl benzoate	1095	0.16 ± 0.09	0.13 ± 0.05	tr	0.11 ± 0.05	0.11 ± 0.07	0.09 ± 0.04
VOC26	Linalool	1099	nd	0.81 ± 0.38	1.2 ± 1.01	0.49 ± 0.12	0.52 ± 0.09	1.09 ± 0.48
VOC27	Undecane	1100	0.53 ± 0.24	nd	nd	nd	nd	nd
VOC28	Nonanal	1104	2.79 ± 1.39	3.75 ± 2.01	4.2 ± 1.8	2.34 ± 0.82	3.15 ± 1.05	3.9 ± 1.2
VOC29	4,8-Dimethyl-1(E)3,7-nonatriene	1117	0.62 ± 0.56	2.16 ± 1.15	5.85 ± 3.96	0.09 ± 0.07	1.86 ± 1.56	6.49 ± 4.11
VOC30	Cosmene	1131	tr	tr	0.16 ± 0.12	0.14 ± 0.13	tr	0.07 ± 0.03
VOC31	(Z)-3-Hexenyl butyrate	1187	nd	0.03 ± 0.02	0.04 ± 0.03	0.13 ± 0.12	0.8 ± 0.76	0.38 ± 0.34
VOC32	α-Terpineol	1191	0.34 ± 0.27	0.28 ± 0.14	0.4 ± 0.14	0.17 ± 0.15	0.04 ± 0.03	0.14 ± 0.08
VOC33	Methyl salicylate	1194	0.14 ± 0.13	2.34 ± 1.66	3.39 ± 1.22	0.07 ± 0.05	2.86 ± 1.47	3.23 ± 1.62
VOC34	Decanal	1206	2.28 ± 1.3	1.7 ± 0.69	1.93 ± 0.2	1.53 ± 0.53	2.01 ± 0.84	1.99 ± 0.95
VOC35	(Z)-3-Hexenyl-α-methylbutyrate	1233	nd	tr	tr	0.03 ± 0.01	0.15 ± 0.14	0.15 ± 0.12
VOC36	Nonanoic acid	1272	0.24 ± 0.15	0.23 ± 0.11	0.32 ± 0.07	0.2 ± 0.06	0.31 ± 0.04	0.37 ± 0.04
VOC37	Tridecane	1300	0.31 ± 0.13	0.49 ± 0.32	1.01 ± 0.63	0.3 ± 0.08	1.97 ± 1.68	0.96 ± 0.91
VOC38	Undecanal	1307	0.23 ± 0.14	0.19 ± 0.07	0.18 ± 0.04	0.18 ± 0.06	0.21 ± 0.11	0.26 ± 0.09
VOC39	α-Cubebene	1352	nd	nd	nd	nd	tr	0.03 ± 0.02
VOC40	α-Copaene	1379	0.24 ± 0.06	0.38 ± 0.12	0.28 ± 0.11	0.08 ± 0.07	0.29 ± 0.09	0.38 ± 0.19
VOC41	1-Tetradecene	1392	0.37 ± 0.19	0.38 ± 0.2	0.24 ± 0.04	0.29 ± 0.09	0.28 ± 0.07	0.28 ± 0.06
VOC42	β-Elemene	1394	tr	0.03 ± 0.02	0.03 ± 0.01	nd	tr	tr
VOC43	Tetradecane	1400	0.12 ± 0.06	0.09 ± 0.08	0.03 ± 0.02	0.1 ± 0.02	0.12 ± 0.03	0.1 ± 0.03
VOC44	Dodecanal	1410	0.17 ± 0.09	0.15 ± 0.07	0.13 ± 0.01	0.11 ± 0.05	0.13 ± 0.05	0.15 ± 0.05
VOC45	β-Caryophyllene	1423	0.34 ± 0.23	0.58 ± 0.28	0.6 ± 0.27	0.11 ± 0.1	0.2 ± 0.17	0.74 ± 0.66
VOC46	Geranylaceton	1454	0.83 ± 0.57	0.68 ± 0.46	0.98 ± 0.25	0.67 ± 0.34	0.44 ± 0.12	1.01 ± 0.43
VOC47	α-Hummulen	1457	0.04 ± 0.02	0.07 ± 0.06	0.07 ± 0.04	tr	tr	0.05 ± 0.03
VOC48	2,6,10-Trimethyltridecane	1463	0.03 ± 0.02	tr	0.03 ± 0.01	tr	0.03 ± 0.02	0.03 ± 0.02
VOC49	γ-Muurolene	1467	nd	tr	0.03 ± 0.01	nd	tr	0.03 ± 0.02
VOC50	Germacrene D	1485	nd	tr	0.04 ± 0.01	nd	tr	0.03 ± 0.02
VOC51	(Z,E)-α-Farnesene	1496	nd	tr	0.05 ± 0.03	nd	tr	0.04 ± 0.03
VOC52	α-Muurolene	1503	nd	0.03 ± 0.02	0.04 ± 0.03	nd	tr	0.03 ± 0.02
VOC53	α-Farnesene	1510	0.16 ± 0.14	0.78 ± 0.66	2.12 ± 1.74	tr	1.05 ± 0.66	2.36 ± 1.23
VOC54	2,4-di-tert-Butylphenol	1513	0.58 ± 0.56	1.53 ± 1.13	0.37 ± 0.29	1.06 ± 0.87	0.6 ± 0.57	0.15 ± 0.04
VOC55	δ-Cadinene	1527	0.15 ± 0.11	0.26 ± 0.08	0.19 ± 0.12	0.07 ± 0.05	0.19 ± 0.14	0.25 ± 0.15
VOC56	α-Calacorene	1547	tr	0.05 ± 0.04	tr	tr	tr	0.04 ± 0.02
VOC57	β-Calacorene	1567	nd	0.03 ± 0.02	tr	nd	0.03 ± 0.01	tr
VOC58	(Z)-3-Hexen-1-ol benzoate	1572	0.04 ± 0.03	nd	tr	tr	0.11 ± 0.05	0.1 ± 0.04
VOC59	3E,7E-4,8,12-Trimethyltrideca-1,3,7,11-tetraene	1581	tr	0.04 ± 0.03	0.04 ± 0.02	nd	0.06 ± 0.04	0.15 ± 0.1
VOC60	Hexadecane	1600	0.09 ± 0.06	0.12 ± 0.06	0.1 ± 0.02	0.1 ± 0.04	0.09 ± 0.07	0.14 ± 0.04
VOC61	Cadalene	1679	nd	0.04 ± 0.01	nd	nd	0.03 ± 0.01	nd
VOC62	Heptadecane	1700	0.06 ± 0.05	tr	0.03 ± 0.02	0.11 ± 0.09	0.05 ± 0.03	0.05 ± 0.01
VOC63	3,5-di-tert-Butyl-4-hydroxybenzaldehyde	1772	0.65 ± 0.44	tr	0.13 ± 0.12	0.4 ± 0.23	0.04 ± 0.02	0.15 ± 0.08
VOC64	Octadecane	1800	0.09 ± 0.06	tr	tr	0.17 ± 0.13	0.03 ± 0.02	0.03 ± 0.01
VOC65	2-Ethylhexyl salicylate	1810	nd	0.03 ± 0.01	nd	nd	0.04 ± 0.01	nd
VOC66	Hexadecanoic acid methyl ester	1930	0.16 ± 0.12	0.11 ± 0.06	0.09 ± 0.04	0.13 ± 0.06	0.13 ± 0.1	0.09 ± 0.04
VOC67	n-Hexadecanoic acid	1968	0.86 ± 0.75	nd	nd	nd	nd	nd
VOC68	Oleic acid methyl ester	2089	0.08 ± 0.03	nd	nd	nd	nd	nd
VOC69	Oleic Acid	2122	5.44 ± 3.14	nd	nd	nd	nd	nd
VOC70	Octadecanoic acid	2135	0.86 ± 0.42	nd	nd	nd	nd	nd
tr, traces < 0.03%; nd, not detected.
